# Supplementary material for: Effect of government’s environmental attention on corporate philanthropy based on the institutional theory: Evidence from China’s heavily polluting companies
Source: PLoS One. 2024 Oct 22;19(10):e0309595. doi: 10.1371/journal.pone.0309595 (PMC11495631; doi:10.1371/journal.pone.0309595)
Supplement: S1 Data — (ZIP) [file pone.0309595.s001.zip]

Archive with 3 entries (2 files):
- Data_ChineseListedCompanies_GEA-CP-Data/
- Data_ChineseListedCompanies_GEA-CP-Data/finalcode_ChineseListedCompanies_GEA&CP.do
- Data_ChineseListedCompanies_GEA-CP-Data/finaldata_ChineseListedCompanies_GEA&CP.dta
